# Supplementary material for: Electro‐Thermally Controlled Active Mechanical Metamaterials with Programmable Stiffness and Nonreciprocity
Source: Adv Sci (Weinh). 2025 Aug 28;12(43):e11669. doi: 10.1002/advs.202511669 (PMC12631830; doi:10.1002/advs.202511669)
Supplement: Supplementary file 2 — Supporting Information [file ADVS-12-e11669-s002.zip]

Archive with 42 entries (42 files):
- 0VBaseline_ThermalRecording-132_12_55_38_176-0013.mp4
- 0VBaseline_ThermalRecording-132_13_05_56_306-0014.mp4
- 16V_ThermalRecording-132_13_49_47_836-0018.mp4
- 16V_ThermalRecording-132_13_49_47_836-0018.seq
- 20V_ThermalRecording-132_14_00_02_977-0019.mp4
- 4V_ThermalRecording-132_13_24_48_637-0016.mp4
- 4V_ThermalRecording-132_13_24_48_637-0016.seq
- 8V_ThermalRecording-132_13_36_53_657-0017.mp4
- 8V_ThermalRecording-132_13_36_53_657-0017.seq
- Active Beam.stl
- Application.mat
- Application.png
- ApplicationFigure.m
- Beam Support (10mm) acrylic plates.DXF
- Characterisation.m
- Compression.m
- Compression.png
- CompressionData.mat
- Concept.png
- Data Explanation.txt
- FD20V.mat
- FData.mat
- MainFigures.m
- MaterialProps.png
- NR.m
- NR.png
- NRData.mat
- PF.mat
- Pincer - Plug1.STL
- Pincer - Plug2.STL
- PVals.mat
- Rocker.mat
- Shear bracket.STL
- Skeleton - Periodic.stl
- Skeleton - unit cell.stl
- ThermalRecording-132_12_55_38_176-0013.seq
- ThermalRecording-132_13_05_56_306-0014.seq
- ThermalRecording-132_14_00_02_977-0019.seq
- TT.mat
- UCData (1).mat
- UCData.mat
- VCData.mat
