# Supplementary material for: Electro‐Thermally Controlled Active Mechanical Metamaterials with Programmable Stiffness and Nonreciprocity
Source: Adv Sci (Weinh). 2025 Aug 28;12(43):e11669. doi: 10.1002/advs.202511669 (PMC12631830; doi:10.1002/advs.202511669)
Supplement: Supplementary file 2 — Supporting Information [file ADVS-12-e11669-s002.zip › ApplicationFigure.m]

clear all; close all; clc

load('Application.mat');

%Pincer deff - applied deff, then x, y, z resultant at tip
%Surface normals and tractions contain only force in specified direction
%See plots for order of samples

%% Surface pressures

figure(1)

h(1) = plot(-SurfaceNormal(1:45,1),-SurfaceNormal(1:45,2).*10,'--','Color',[181/250,110/250,110/250],'LineWidth',2); hold on 
h(2) = plot(-SurfaceNormal(1:45,1),-SurfaceNormal(1:45,3).*10,':','Color',[181/250,110/250,110/250],'LineWidth',2); hold on
h(3) = plot(-SurfaceNormal(1:50,4),-SurfaceNormal(1:50,5).*10,'--','Color',[86/250,133/250,179/250],'LineWidth',2); hold on
h(4) = plot(-SurfaceNormal(1:50,4),-SurfaceNormal(1:50,6).*10,':','Color',[86/250,133/250,179/250],'LineWidth',2); hold on

axis([0,8,0,120]);
axis('square')
box off
set(gca,'FontSize',24);
set(gca,'FontName','Palatino Linotype');

xlabel('Compression (mm)','FontSize',24);
ylabel('Force (N)','FontSize',24);
% 
legend(h([1:4]),'Left Soft - Left Surface','Left Soft - Right Surface','Right Soft - Left Surface','Right Soft - Right Surface','northwest','FontSize',14); hold on

%% Surface tractions
figure(2)

h(1) = plot(SurfaceTO(44:54,4),-(SurfaceTO(44:54,5)-SurfaceTO(44,5)).*10,'--','Color',[181/250,110/250,110/250],'LineWidth',2); hold on 
h(2) = plot(SurfaceTO(44:54,4),-(SurfaceTO(44:54,6)-SurfaceTO(44,6)).*10,':','Color',[181/250,110/250,110/250],'LineWidth',2); hold on 
h(3) = plot(SurfaceTI(49:61,4),-(SurfaceTI(49:61,5)-SurfaceTI(49,5)).*10,'--','Color',[86/250,133/250,179/250],'LineWidth',2); hold on 
h(4) = plot(SurfaceTI(49:61,4),-(SurfaceTI(49:61,6)-SurfaceTI(49,6)).*10,':','Color',[86/250,133/250,179/250],'LineWidth',2); hold on 

plot([0,2],[0,0],'k','LineWidth',1); hold on

axis([0,2,-1,4]);
axis('square')
box off
set(gca,'FontSize',24);
set(gca,'FontName','Palatino Linotype');

xlabel('Transverse Deformation (mm)','FontSize',24);
ylabel('Traction (N)','FontSize',24);

% %% Pincer deformation
% figure(3)
% 
% h(1) = plot(PincerDeff(:,3).*10,PincerDeff(:,2),'--','Color',[181/250,110/250,110/250],'LineWidth',2); hold on 
% h(2) = plot(-PincerDeff(:,7).*10,PincerDeff(:,6),':','Color',[181/250,110/250,110/250],'LineWidth',2); hold on 
% h(3) = plot(PincerDeff(:,11).*10,PincerDeff(:,10),'--','Color',[86/250,133/250,179/250],'LineWidth',2); hold on 
% h(4) = plot(-PincerDeff(:,15).*10,PincerDeff(:,14),':','Color',[86/250,133/250,179/250],'LineWidth',2); hold on 
% plot([-03,06],[0,0],'k','LineWidth',1); hold on
% 
% yticklabels({'','-2','','-1','','0','','1','','2',''})
% axis([0,2.5,-2.75,2.75]);
% axis('square')
% box off
% set(gca,'FontSize',24);
% set(gca,'FontName','Palatino Linotype');
% 
% xlabel('Traction (N)','FontSize',24);
% ylabel('Pincer Displacement (y - mm)','FontSize',24);
