# Supplementary material for: Electro‐Thermally Controlled Active Mechanical Metamaterials with Programmable Stiffness and Nonreciprocity
Source: Adv Sci (Weinh). 2025 Aug 28;12(43):e11669. doi: 10.1002/advs.202511669 (PMC12631830; doi:10.1002/advs.202511669)
Supplement: Supplementary file 2 — Supporting Information [file ADVS-12-e11669-s002.zip › Characterisation.m]

clear all; close all; clc

load('FData.mat');
load('FD20V.mat');
load('PF.mat'); %collected after other data - so this is in a seperate file
load('PVals.mat');
load('TT.mat');
l=40; d=2; w=5; A =d*w; %dogbone gauge dimensions
corr = 0.2;

%Data is typically in the order time, position, force
%% Stress vs strain data (small deformation - engineering and true values equivelant)

T0V(:,2)=T0V(:,2)-T0V(1,2);
T4V(:,2)=T4V(:,2)-T4V(1,2);
T8V(:,2)=T8V(:,2)-T8V(1,2);
Prony_Final(:,2)=Prony_Final(:,2)-Prony_Final(1,2);
FD20V(:,2) = FD20V(:,2) - FD20V(1,2);

figure(1)
h(1) = plot(T0V(1:30280,1)./l,T0V(1:30280,2)./A,'-','Color',[86/250,133/250,179/250],'LineWidth',2); hold on 
h(2) = plot(T4V(1:30280,1)./l,T4V(1:30280,2)./A,'-','Color',[158/250,117/250,207/250],'LineWidth',2); hold on 
h(3) = plot(T8V(1:30280,1)./l,T8V(1:30280,2)./A,'-','Color',[161/250,120/250,120/250],'LineWidth',2); hold on 
h(4) = plot((FD20V(1:3:13115,1)./35),(FD20V(1:3:13115,2)./8),'Color',[181/250,110/250,110/250],'LineWidth',2); hold on 

axis([0,2.5/100,0,20]);
box off
axis('square')
set(gca,'FontSize',24);
set(gca,'FontName','Palatino Linotype');

xlabel('Strain (-)','FontSize',24);
ylabel('Stress (MPa)','FontSize',24);

legend(h([1:4]),'21 °C','40 °C','80 °C','110 °C','northwest','FontSize',14); hold on

%% True Stress Strain

figure(2)

%all components
nu=0.49;
ModelStrain(:,1) = -0.5:0.005:0.5;

% 0V
Strain0V = log(1+T0V(:,1)./l);
At0v = A.*((1-nu .* Strain0V).^2);
Stress0V = T0V(:,2)./At0v ;
E0 = polyfit(Strain0V(288:1480,1),Stress0V (288:1480,1),1);

%8v
Strain8V = log(1+T8V(:,1)./l);
At8V = A.*((1-nu .* Strain8V).^2);
Stress8V = T8V(:,2)./At8V ;
E8 = polyfit(Strain8V(288:1480,1),Stress8V (288:1480,1),1);


%16v
Strain16V = log(1+Prony_Final(:,1)./l);
At16V = A.*((1-nu .* Prony_Final).^2);
Stress16V = Prony_Final(:,2)./At16V ;

%% Neoo-Hookean 
lamda(:,1) = exp(ModelStrain(:,1));
lamda(:,2) = ((lamda(:,1)-1).*nu.*-1)+1;
lamda(:,3) = lamda(:,2);
I(:,1) = lamda(:,1).^2 +  lamda(:,2).^2 + lamda(:,3).^2 ;
I(:,2) = (lamda(:,1).*lamda(:,2)).^2 + (lamda(:,2).*lamda(:,3)).^2 + (lamda(:,1).*lamda(:,3)).^2;


C10(1) = 0.8*1.367092789513566e+03 / 6; %(correction factors accounted for differences in beam cross section, and converted E to G)
C10(2) = C10(1).* 0.67; 
C10(3) = C10(1).*corr; 

Wm(:,1) = C10(1) .*(I(:,1)-3);
Diff(:,1)=C10(1) .*I(:,1)./I(:,1);  
Diff(:,2)=C10(2) .*I(:,1)./I(:,1); 
Diff(:,3)=C10(3) .*I(:,1)./I(:,1);  

Stressm(:,1) = 2.* (lamda(:,1).^2 - 1./((lamda(:,1).*lamda(:,2)).^2)).*(Diff(:,1));
Stressm(:,2) = (Stressm(:,1).*lamda(:,2).*lamda(:,3));

Stressm(:,3) = 2.* (lamda(:,1).^2 - 1./((lamda(:,1).*lamda(:,2)).^2)).*(Diff(:,2));
Stressm(:,4) = (Stressm(:,3).*lamda(:,2).*lamda(:,3));

Stressm(:,5) = 2.* (lamda(:,1).^2 - 1./((lamda(:,1).*lamda(:,2)).^2)).*(Diff(:,3));
Stressm(:,6) = (Stressm(:,5).*lamda(:,2).*lamda(:,3));

h(1) = plot(ModelStrain(:,1),Stressm(:,2),'-','Color',[86/250,133/250,179/250],'LineWidth',2); hold on 
h(2) = plot(ModelStrain(:,1),Stressm(:,4),'-','Color',[158/250,117/250,207/250],'LineWidth',2); hold on 
h(3) = plot(ModelStrain(:,1),Stressm(:,6),'-','Color',[181/250,110/250,110/250],'LineWidth',2); hold on 

plot([-0.5,0.5],[0,0],'k','LineWidth',1);hold on
plot([0,0],[-800,400],'k','LineWidth',1);hold on

axis([-0.5,0.5,-800,400]);

legend(h([1:3]),'21 °C','80 °C','110 °C','northwest','FontSize',14); hold on

box off
axis('square')
set(gca,'FontSize',24);
set(gca,'FontName','Palatino Linotype');
xticks([-0.5,-0.25,0,0.25,0.5])
xlabel('Strain (-)','FontSize',24);
ylabel('Stress (MPa)','FontSize',24);
%% Fit between NH & equivelant data
r1 = 30000;
r2 = 5;
fgap = r1/r2;
Stress0V2 = Stress0V.*At0v/A; 
RMSE(1) = sqrt(sum((((Stressm(102:106,2)- Stress0V2(fgap:fgap:fgap*r2,1)))./Stress0V2(fgap:fgap:fgap*r2,1)).^2));

%% Prony - experimental

%0
YoungMod(:,1) = Stress0V./Strain0V;
ShearMod(:,1) = YoungMod(:,1)./(2*(1+nu));

%8
YoungMod(1:180070,2) = Stress8V(1:180070,1)./Strain8V(1:180070,1);
ShearMod(1:180070,2) = YoungMod(1:180070,2)./(2*(1+nu));

%16
YoungMod(1:180070,3) = Stress16V(1:180070,1)./Strain16V(1:180070,1);
ShearMod(1:180070,3) = YoungMod(1:180070,3)./(2*(1+nu));

%align / crop
len2=89595-30359;
gap1 = (round(len2/30))-1;
gap2 = (round(len2/10))-1;

% Experimental data - align time & moduli

%0V
prony1(:,1)=T0V(30359:gap1:89595,3);
prony1(:,2)=ShearMod (30359:gap1:89595,1)./ShearMod (30359,1);
SM(:,1)=ShearMod (30359:gap1:89595,1);
prony2(:,1)=T0V(30359:gap2:89595,3);
prony2(:,2)=ShearMod (30359:gap2:89595,1)./ShearMod (30359,1);

%8V
prony1(:,1)=T8V(30359:gap1:89595,3);
prony1(:,3)=ShearMod (30359:gap1:89595,2)./ShearMod (30359,2);
prony1(:,4)=ShearMod (30359:gap1:89595,3)./ShearMod (30359,3);
prony2(:,1)=T8V(30359:gap2:89595,3);
prony2(:,3)=ShearMod (30359:gap2:89595,2)./ShearMod (30359,2);
prony2(:,4)=ShearMod (30359:gap2:89595,3)./ShearMod (30359,3);
SM(:,2)=ShearMod (30359:gap1:89595,2);
SM(:,3)=ShearMod (30359:gap1:89595,3);

%time
time(1:11,1)=prony1(1:11,1);
time(12:18,1)=prony2(5:11,1);

%Create vectors to plot
shearmod(1:11,1)=prony1(1:11,2);
shearmod(12:18,1)=prony2(5:11,2);
shearmod(1:11,2)=prony1(1:11,3);
shearmod(12:18,2)=prony2(5:11,3);
shearmod(1:11,3)=prony1(1:11,4);
shearmod(12:18,3)=prony2(5:11,4);
time(1:18,1) = time(1:18,1)-15;
shearmod(1:18,1)=shearmod(1:18,1).*ShearMod (30359,1);
shearmod(1:18,2)=shearmod(1:18,2).*ShearMod (30359,2);
shearmod(1:18,3)=shearmod(1:18,3).*ShearMod (30359,3);

figure(3)

h(1) = plot(time(1:18,1),shearmod (1:18,1),'-','Color',[86/250,133/250,179/250],'LineWidth',2); hold on 
h(2) = plot(time(1:18,1),shearmod (1:18,2),'-','Color',[158/250,117/250,207/250],'LineWidth',2); hold on 
h(3) = plot(time(1:18,1),shearmod (1:18,3),'-','Color',[181/250,110/250,110/250],'LineWidth',2); hold on 


%% model


offset(1)=15; % start of hold
offset(2)=15.*0.67; % C at 8V
offset(3)=15.*corr; % C at 20V
Alphainf(1)=(13247./1000).^2; %to obtain stress from prony series - function of strain & moduli
Alphainf(2)=(10191./1000).^2; %to obtain stress from prony series - function of strain & moduli
timep(:,1)=prony1(:,1)-offset(1);
timep(:,2)=prony1(:,1).*0.67-offset(2);
timep(:,3)=(prony1(:,1).*corr-offset(3));
term(:,1) =0.*timep(:,1);
term(:,2)=term(:,1); term(:,3)=term(:,1);

% sum over 7 terms in prony series
for i = 1:7
    term(:,1) = (PVals0(i,1) .* exp (-timep(:,1)./PVals0(i,2))) + term(:,1);
    term(:,2) = (PVals0(i,1) .* exp (-timep(:,2)./PVals0(i,2))) + term(:,2);
    term(:,3) = (PVals0(i,1) .* exp (-timep(:,3)./PVals0(i,2))) + term(:,3);
end

% multiply by alpha
SM(:,3)=  Alphainf(1) + ShearMod (30359,1).*(term(:,1));
SM(:,4)=  (Alphainf(1) + ShearMod (30359,1).*(term(:,2))).*0.67;
SM(:,5)=  (Alphainf(1) + ShearMod (30359,1).*(term(:,3))).*corr;

h(4) = plot(timep(:,1),SM(:,3),'--','Color',[86/250,133/250,179/250],'LineWidth',2); hold on 
h(5) = plot(timep(:,1),SM(:,4),'--','Color',[158/250,117/250,207/250],'LineWidth',2); hold on 
h(6) = plot(timep(:,1),SM(:,5),'--','Color',[181/250,110/250,110/250],'LineWidth',2); hold on 

axis('square')
set(gca,'FontSize',24);
set(gca,'FontName','Palatino Linotype');
box off
xlabel('Time (s)','FontSize',24);
ylabel('Shear Modulus (MPa)','FontSize',24);
axis([15,75,0,250]);

legend(h([1:4]),'21 °C Experiment','80 °C Experiment','110 °C Experiment','Prony Series','northwest','FontSize',14); hold on

%% Temperature vs. potential
figure (4)

Rel = [1,0.93, 0.67]; %C in manuscript
T_mean = [25.1,28.5,36.9,78.18,108.18];  %maximum measured value
T_max = [25.7,32,46.9,130.21,130.21];
V = [0,4,8,16,20];

Tfit = polyfit(V,T_mean,2);
V2 = 0:0.5:20;
Tmod = Tfit(1).*V2.^2 + Tfit(2).*V2 + Tfit(3);

plot(V,T_mean,'ko','MarkerSize',8,'LineWidth',2); hold on 

plot(V2,Tmod,'k--','LineWidth',2); hold on 


axis('square')

set(gca,'FontSize',24);
set(gca,'FontName','Palatino Linotype');
box off
xlabel('Potential (V)','FontSize',24);
ylabel('Temperature (°C)','FontSize',24);


%% Fit relationships

T_meanc = [21,80,110];
Vc = [0,8,20];
Cc = [1,0.67,0.2];
Cfit = polyfit(Vc,Cc,1);
CfitT = polyfit(T_meanc,Cc,2);

%% Plasticity - Suppllementary

figure(5)


h(1) = plot(T0V(1:end,1)./l,T0V(1:end,2)./A,':','Color',[86/250,133/250,179/250],'LineWidth',3); hold on 
h(2) = plot(T4V(1:end,1)./l,T4V(1:end,2)./A,'--','Color',[158/250,117/250,207/250],'LineWidth',2.5); hold on 
h(3) = plot(T8V(1:end,1)./l,T8V(1:end,2)./A,'-','Color',[181/250,120/250,120/250],'LineWidth',2); hold on 

plot([0,0.03],[0,0],'k','LineWidth',1); hold on

axis([0,0.03,-10,20]);

axis('square')
set(gca,'FontSize',24);
set(gca,'FontName','Palatino Linotype');

xlabel('Strain','FontSize',24);
ylabel('Stress (MPa)','FontSize',24);

legend(h([1:3]),'21°C','40°C','80°C','northwest','FontSize',14); hold on


%% Time/Temp - Suppllementary

figure(6)


h(1) = plot(TTData(:,1),TTData(:,2),':','Color',[86/250,133/250,179/250],'LineWidth',2); hold on 
h(2) = plot(TTData(:,1),TTData(:,3),'-.','Color',[158/250,117/250,207/250],'LineWidth',2); hold on 
h(3) = plot(TTData(:,1),TTData(:,4),'--','Color',[161/250,120/250,120/250],'LineWidth',2); hold on 
h(4) = plot(TTData(:,1),TTData(:,5),'-','Color',[190/250,100/250,100/250],'LineWidth',2); hold on 


axis([0,60,25,120]);

axis('square')
set(gca,'FontSize',24);
set(gca,'FontName','Palatino Linotype');

xlabel('Time (s)','FontSize',24);
ylabel('Temperature (°C)','FontSize',24);

legend(h([1:4]),'4 V','8 V','16 V','20 V','northwest','FontSize',14); hold on

%% Resistance Calc (20 V):

%unit mA
Ic(1) = 120;
Ic(2)=110; 
Ic(3)=118; 
Ic(4)=107; 
Ic(5)=108; 
Vc=20;

Rc = Vc ./(Ic./1000);

mR=mean(Rc);
stdR = std(Rc);

Rc_spec = (mR.*(2.2*3.5))./(40.*1000);

Cc_spec = 1./Rc_spec;

% From Ramos 2024

Rr = 762;
Rrc_spec = (762 .*(pi.*2.*2./4))./(100*1000);
Crc_spec = 1./Rrc_spec;
