# Supplementary material for: Electro‐Thermally Controlled Active Mechanical Metamaterials with Programmable Stiffness and Nonreciprocity
Source: Adv Sci (Weinh). 2025 Aug 28;12(43):e11669. doi: 10.1002/advs.202511669 (PMC12631830; doi:10.1002/advs.202511669)
Supplement: Supplementary file 2 — Supporting Information [file ADVS-12-e11669-s002.zip › Compression.m]

clear all; close all; clc

load('Exp.mat');

%% Showing the 2 main mechanisms
figure(1)

% remove experimental preload
Exp_SL(:,3)=Exp_SL(:,3)-Exp_SL(1,3);
Exp_SL(:,6)=Exp_SL(:,6)-Exp_SL(1,6);
Exp_SL(:,8)=Exp_SL(:,8)-Exp_SL(9111,8);
Exp_SL(:,9)=Exp_SL(:,9)-Exp_SL(9111,9);

% remove simulation symmetry, account for plane strain (note - material
% models were already adjusted for cahnges in component depth)
FE_SL(:,3)=FE_SL(:,3).*10*2;
FE_SL(:,6)=FE_SL(:,6).*10*2;
FE_SL(:,9)=FE_SL(:,9).*10*2;
FE_SL(:,12)=FE_SL(:,12).*10*2;
FE_SL(:,15)=FE_SL(:,15).*10*2;

h(1) = plot(Exp_SL(1:66245,2),Exp_SL(1:66245,3),'-','Color',[181/250,110/250,110/250],'LineWidth',2); hold on 
h(2) = plot(Exp_SL(1:66245,5),Exp_SL(1:66245,6),'-','Color',[86/250,133/250,179/250],'LineWidth',2); hold on
h(3) = plot(-FE_SL(1:34,2),FE_SL(1:34,3),'--','Color',[0.5,0.5,0.5],'LineWidth',2); hold on 
h(4) = plot(-FE_SL(1:34,2),FE_SL(1:34,3),'--','Color',[181/250,110/250,110/250],'LineWidth',2); hold on 
h(5) = plot(-FE_SL(1:55,5),FE_SL(1:55,6),'--','Color',[86/250,133/250,179/250],'LineWidth',2); hold on 

yticks([0,50,100,150,200,250,300])
yticklabels({'0','','100','','200','','300'})
axis([0,11.5,0,300]);
axis('square')
box off
set(gca,'FontSize',24);
set(gca,'FontName','Palatino Linotype');

xlabel('Compression (mm)','FontSize',24);
ylabel('Force (N)','FontSize',24);

legend(h([1:3]),'Soft','Stiff','FE','northwest','FontSize',14); hold on

%% Incuding passive (simulation only)
figure(2)


h(1) = plot(-FE_SL(1:34,2),FE_SL(1:34,3),'--','Color',[181/250,110/250,110/250],'LineWidth',2); hold on 
h(2) = plot(-FE_SL(1:55,5),FE_SL(1:55,6),'--','Color',[86/250,133/250,179/250],'LineWidth',2); hold on 
h(3) = plot(-FE_SL(1:51,11),FE_SL(1:51,12),'--','Color',[158/250,117/250,207/250],'LineWidth',2); hold on 
h(4) = plot(-FE_SL(1:48,14),FE_SL(1:48,15),':','Color',[158/250,117/250,207/250],'LineWidth',2); hold on 

yticks([0,50,100,150,200,250,300])
yticklabels({'0','','','','','',''})
axis([0,11.5,0,300]);
axis('square')
set(gca,'FontSize',24);
set(gca,'FontName','Palatino Linotype');
box off

xlabel('Displacement (mm)','FontSize',24);

legend(h([1:4]),'Soft','Stiff','Passive (stiff)','Passive (soft)','northwest','FontSize',14); hold on
