# Supplementary material for: Electro‐Thermally Controlled Active Mechanical Metamaterials with Programmable Stiffness and Nonreciprocity
Source: Adv Sci (Weinh). 2025 Aug 28;12(43):e11669. doi: 10.1002/advs.202511669 (PMC12631830; doi:10.1002/advs.202511669)
Supplement: Supplementary file 2 — Supporting Information [file ADVS-12-e11669-s002.zip › Data Explanation.txt]

Data is split between the material characterisation, metamaterials data, and geometries.

To use the matlab scripts, store all matlab files and scripts in the same folder.

Materials characterisation data can be interpreted from the matlab file, which reads in the data and reproduces each figure in the manuscript / supplementary information. Comments through the script explain the processing steps. This folder also contains a separate folder, with the raw data ouputs from the thermal imaging of samples with applied voltages.

Metamaterials data relating to compression, simple shear nonreciprocity (NR), and the demonstrative application figure, can be interpreted by running the matlab scripts relating to each.

If any reader has questions about how to read the data, or does not have matlab available - the corresponding author can provide assistance to reasonable requests - o.duncan@mmu.ac.uk

The simulation files used are too large to share in this repository - but will be stored on Manchester Met's secure repository for 5 years, and can also be provided upon reasonable request. The video footage of mechanical tests is not included, as these files are large and the key images from them is already included in the manuscript - other data was not extracted from them.
