# Supplementary material for: Electro‐Thermally Controlled Active Mechanical Metamaterials with Programmable Stiffness and Nonreciprocity
Source: Adv Sci (Weinh). 2025 Aug 28;12(43):e11669. doi: 10.1002/advs.202511669 (PMC12631830; doi:10.1002/advs.202511669)
Supplement: Supplementary file 2 — Supporting Information [file ADVS-12-e11669-s002.zip › MainFigures.m]

clear all; close all; clc

load('CompressionData.mat');
load('UCData.mat');

%all data is ordered time, deformation, force - see plots to align order of
%sample types

%% Showing the 2 main mechanisms
figure(1)

% remove experimental preload
Exp_SL(:,2)=Exp_SL(:,2)-Exp_SL(4522,2);
Exp_SL(:,3)=Exp_SL(:,3)-Exp_SL(4522,3);
Exp_SL(:,5)=Exp_SL(:,5)-Exp_SL(3606,5);
Exp_SL(:,6)=Exp_SL(:,6)-Exp_SL(3606,6);
Exp_SL(:,8)=Exp_SL(:,8)-Exp_SL(11647,8);
Exp_SL(:,9)=Exp_SL(:,9)-Exp_SL(11647,9);


% remove simulation symmetry, account for plane strain (note - material
% models were already adjusted for cahnges in component depth)
FE_SL(:,3)=FE_SL(:,3).*10*2;
FE_SL(:,6)=FE_SL(:,6).*10*2;
FE_SL(:,9)=FE_SL(:,9).*10*2;
FE_SL(:,12)=FE_SL(:,12).*10*2;
FE_SL(:,15)=FE_SL(:,15).*10*2;

h(1) = plot(Exp_SL(1:66245,2),Exp_SL(1:66245,3),'-','Color',[181/250,110/250,110/250],'LineWidth',2); hold on 
h(2) = plot(Exp_SL(1:66245,5),Exp_SL(1:66245,6),'-','Color',[86/250,133/250,179/250],'LineWidth',2); hold on
h(3) = plot(-FE_SL(1:34,2),FE_SL(1:34,3),'--','Color',[0.5,0.5,0.5],'LineWidth',2); hold on 
h(4) = plot(-FE_SL(1:34,2),FE_SL(1:34,3),'--','Color',[181/250,110/250,110/250],'LineWidth',2); hold on 
h(5) = plot(-FE_SL(1:55,5),FE_SL(1:55,6),'--','Color',[86/250,133/250,179/250],'LineWidth',2); hold on 

yticks([0,50,100,150,200,250,300])
yticklabels({'0','','100','','200','','300'})
axis([0,11.5,0,300]);
axis('square')
box off
set(gca,'FontSize',24);
set(gca,'FontName','Palatino Linotype');

xlabel('Compression (mm)','FontSize',24);
ylabel('Force (N)','FontSize',24);

legend(h([1:3]),'Soft','Stiff','FE','northwest','FontSize',14); hold on

%% Incuding passive (simulation only)
figure(2)


h(1) = plot(-FE_SL(1:34,2),FE_SL(1:34,3),'--','Color',[181/250,110/250,110/250],'LineWidth',2); hold on 
h(2) = plot(-FE_SL(1:55,5),FE_SL(1:55,6),'--','Color',[86/250,133/250,179/250],'LineWidth',2); hold on 
h(3) = plot(-FE_SL(1:51,11),FE_SL(1:51,12),'--','Color',[158/250,117/250,207/250],'LineWidth',2); hold on 
h(4) = plot(-FE_SL(1:48,14),FE_SL(1:48,15),':','Color',[158/250,117/250,207/250],'LineWidth',2); hold on 

yticks([0,50,100,150,200,250,300])
yticklabels({'0','','','','','',''})
axis([0,11.5,0,300]);
axis('square')
set(gca,'FontSize',24);
set(gca,'FontName','Palatino Linotype');
box off

xlabel('Compression (mm)','FontSize',24);

legend(h([1:4]),'Soft','Stiff','Passive (stiff)','Passive (soft)','northwest','FontSize',14); hold on


%% Supplementary 1

figure(3)

UCComp(:,1)=UCComp(:,1)-UCComp(1,1);
UCComp(:,2)=UCComp(:,2)-UCComp(1,2);
UCComp(:,3)=UCComp(:,3)-UCComp(2875,3);
UCComp(:,4)=UCComp(:,4)-UCComp(2875,4);
UCComp(:,5)=UCComp(:,5)-UCComp(1,5);
UCComp(:,6)=UCComp(:,6)-UCComp(1,6);

subplot(1,3,1)

h(1) = plot(UCComp(:,5),UCComp(:,6),':','Color',[0.5,0.5,0.5],'LineWidth',2); hold on 
h(2) = plot(Exp_SL(1:82444,8),Exp_SL(1:82444,9)./4,'-','Color',[0.5,0.5,0.5],'LineWidth',2); hold on 

xticks([0,3,6,9,12])
yticks([0,20,40,60,80])
yticklabels({'0','20','40','60','80'})
axis([0,12.5,0,80]);
axis('square')
set(gca,'FontSize',24);
set(gca,'FontName','Palatino Linotype');
box off

xlabel('Compression (mm)','FontSize',24);
ylabel('Force Per Unit Cell (N)','FontSize',24);

legend(h([1:2]),'Unit Cell','Periodic','northwest','FontSize',14); hold on

subplot(1,3,2)

h(1) = plot(UCComp(:,3),UCComp(:,4),':','Color',[181/250,110/250,110/250],'LineWidth',2); hold on 
h(2) = plot(Exp_SL(1:66245,2),Exp_SL(1:66245,3)./4,'-','Color',[181/250,110/250,110/250],'LineWidth',2); hold on 
% h(3) = plot(UCComp(:,5),UCComp(:,6),'-','Color',[0.5,0.5,0.5],'LineWidth',2); hold on 

xticks([0,3,6,9,12])
yticks([0,20,40,60,80])
yticklabels({'0','','','',''})
axis([0,12.5,0,80]);
axis('square')
set(gca,'FontSize',24);
set(gca,'FontName','Palatino Linotype');
box off

xlabel('Compression (mm)','FontSize',24);
% ylabel('Force (N)','FontSize',24);

subplot(1,3,3)

h(1) = plot(UCComp(:,1),UCComp(:,2),':','Color',[86/250,133/250,179/250],'LineWidth',2); hold on 
h(2) = plot(Exp_SL(1:66245,5),Exp_SL(1:66245,6)./4,'-','Color',[86/250,133/250,179/250],'LineWidth',2); hold on

xticks([0,3,6,9,12])
yticks([0,20,40,60,80])
yticklabels({'0','','','',''})
axis([0,12.5,0,80]);
axis('square')
set(gca,'FontSize',24);
set(gca,'FontName','Palatino Linotype');
box off

xlabel('Compression (mm)','FontSize',24);
% ylabel('Force Per Unit Cell(N)','FontSize',24);


%% Supplementary 2

load('VCData.mat');

FE_VariableE_Out(:,2:2:8) = -FE_VariableE_Out(:,2:2:8).*20;
FE_VariableE_IN(:,2:2:8) = -FE_VariableE_IN(:,2:2:8).*20;

figure(4)

subplot(1,2,1)

h(1) = plot(-FE_SL(1:51,11),FE_SL(1:51,12),'-','Color',[86/250,133/250,179/250],'LineWidth',2); hold on 
h(2) = plot(-FE_VariableE_Out(1:48,1),FE_VariableE_Out(1:48,2),':','Color',[158/250,117/250,207/250],'LineWidth',2); hold on 
h(3) = plot(-FE_VariableE_Out(1:55,3),FE_VariableE_Out(1:55,4),'--','Color',[158/250,117/250,207/250],'LineWidth',2); hold on 
h(4) = plot(-FE_SL(1:34,2),FE_SL(1:34,3),'-','Color',[181/250,110/250,110/250],'LineWidth',2); hold on 
h(5) = plot(-FE_VariableE_Out(1:49,5),FE_VariableE_Out(1:49,6),'-.','Color',[200/250,50/250,50/250],'LineWidth',2); hold on
h(6) = plot(-FE_VariableE_Out(1:22,7),FE_VariableE_Out(1:22,8),'k-.','LineWidth',2); hold on

xticks([0,5,10])
yticks([0,100,200,300])
yticklabels({'0','100','200','300'})
axis([0,11,0,300]);
axis('square')
set(gca,'FontSize',24);
set(gca,'FontName','Palatino Linotype');
box off

xlabel('Compression (mm)','FontSize',24);
ylabel('Force Per Unit Cell (N)','FontSize',24);

legend(h([1:6]),'C = 1 (0 V)','C = 0.67 (8 V)','C = 0.5 (12 V)','C = 0.2 (20 V)','C = 0.17 (21 V)','C = 0 (Beam Removed)','northwest','FontSize',14); hold on

subplot(1,2,2)

% h(1) = plot(-FE_SL(1:55,5),FE_SL(1:55,6),'-','Color',[86/250,133/250,179/250],'LineWidth',2); hold on 
h(2) = plot(-FE_VariableE_IN(1:49,1),FE_VariableE_IN(1:49,2),':','Color',[158/250,117/250,207/250],'LineWidth',2); hold on 
h(3) = plot(-FE_VariableE_IN(1:64,3),FE_VariableE_IN(1:64,4),'--','Color',[158/250,117/250,207/250],'LineWidth',2); hold on 
h(4) = plot(-FE_SL(1:55,5),FE_SL(1:55,6),'-','Color',[181/250,110/250,110/250],'LineWidth',2); hold on 
h(5) = plot(-FE_VariableE_IN(1:34,5),FE_VariableE_IN(1:34,6),'-.','Color',[200/250,50/250,50/250],'LineWidth',2); hold on
h(6) = plot(-FE_VariableE_IN(1:51,7),FE_VariableE_IN(1:51,8),'k-.','LineWidth',2); hold on


xticks([0,5,10])
yticks([0,100,200,300])
yticklabels({'0','','','',''})
axis([0,11,0,300]);
axis('square')
set(gca,'FontSize',24);
set(gca,'FontName','Palatino Linotype');
box off

xlabel('Compression (mm)','FontSize',24);
% ylabel('Force (N)','FontSize',24);

%% Rocker 

load('Rocker.mat');

figure(5)


plot(-Rocker(1:42,1).*2,Rocker(1:42,2).*-20,'k-','LineWidth',2); hold on 


xticks([0,5,10])
yticks([0,100,200,300])
yticklabels({'0','100','200','300'})
axis([0,11,0,300]);
axis('square')
set(gca,'FontSize',24);
set(gca,'FontName','Palatino Linotype');
box off

xlabel('Compression (mm)','FontSize',24);
ylabel('Force Per Unit Cell (N)','FontSize',24);
