# Supplementary material for: Electro‐Thermally Controlled Active Mechanical Metamaterials with Programmable Stiffness and Nonreciprocity
Source: Adv Sci (Weinh). 2025 Aug 28;12(43):e11669. doi: 10.1002/advs.202511669 (PMC12631830; doi:10.1002/advs.202511669)
Supplement: Supplementary file 2 — Supporting Information [file ADVS-12-e11669-s002.zip › NR.m]

clear all; close all; clc

%%Nonreciprocity

%note - FE force multiplied by 10 as it is recorded under plane strain, as for
%other data

load('NRData.mat');
load('UCData.mat');

%FE data columns are time, position, force
% Experimental data is position, force, time - other than the final two
% samples

%% Filter experimental data

for i = 2:3:21
NR_E(:,i)=NR_E(:,i)-NR_E(1,i);
NR_E(:,i)=lowpass(NR_E(:,i),0.1);
end

for i = 24:3:27
NR_E(:,i)=NR_E(:,i)-NR_E(1,i);
NR_E(:,i)=lowpass(NR_E(:,i),0.1);
end


%% left softened
figure (1)
h(1) = plot(10.*NR_FE(:,2),1.*NR_FE(:,3),':','Color',[86/250,133/250,179/250],'LineWidth',2); hold on 
h(2) = plot(10.*NR_FE(:,5),1.*NR_FE(:,6),'--','Color',[86/250,133/250,179/250]','LineWidth',2); hold on 
h(4) = plot(NR_E(1:1000:12950,17),NR_E(1:1000:12950,16),'--','Color',[0.5,0.5,0.5],'LineWidth',2); hold on 
%additional test - same condition as labelled, similar response
% plot(NR_E(1:1000:12950,20),NR_E(1:1000:12950,19),'--','Color',[0.5,0.5,0.5]','LineWidth',2); hold on 
h(3) = plot(NR_E(1:250:3900,27),NR_E(1:250:3900,26),':','Color',[0.5,0.5,0.5],'LineWidth',2); hold on 
axis('square')

set(gca,'FontSize',24);
set(gca,'FontName','Palatino Linotype');
box off
xlabel('Force (N)','FontSize',24);
ylabel('Displacement (mm)','FontSize',24);

%  axis([0,5,0,3]);
axis([0,20,0,8.2]);
legend(h([1:4]),'Simulation F_R & u_L','Simulation F_L & u_R','Experimental Data F_R & u_L','Experimental Data F_L & u_R','northwest','FontSize',14); hold on
%% right softened
figure (2)
h(1) = plot(10.*NR_FE(:,8),1.*NR_FE(:,9),':','Color',[181/250,110/250,110/250],'LineWidth',2); hold on 
h(2) = plot(10.*NR_FE(:,11),1.*NR_FE(:,12),'--','Color',[181/250,110/250,110/250]','LineWidth',2); hold on 
h(3) = plot(NR_E(1:1000:12950,11),NR_E(1:1000:12950,10),'--','Color',[0.5,0.5,0.5],'LineWidth',2); hold on 
%additional test - same condition as labelled, similar response
% plot(NR_E(1:1000:12950,14),NR_E(1:1000:12950,13),'--','Color',[0.5,0.5,0.5]','LineWidth',2); hold on 
h(4) = plot(NR_E(1:1000:12950,24),NR_E(1:1000:12950,23),':','Color',[0.5,0.5,0.5]','LineWidth',2); hold on 

axis('square')

set(gca,'FontSize',24);
set(gca,'FontName','Palatino Linotype');
box off
xlabel('Force (N)','FontSize',24);
ylabel('Displacement (mm)','FontSize',24);

%  axis([0,5,0,3]);
axis([0,20,0,8.2]);
%% passive
figure (3)
h(1) = plot(10.*NR_FE(:,14),NR_FE(:,15),':','Color',[158/250,117/250,207/250],'LineWidth',2); hold on 
h(2) = plot(10.*NR_FE(:,17),NR_FE(:,18),'--','Color',[158/250,117/250,207/250]','LineWidth',2); hold on 
h(3) = plot(NR_E(1:1000:12950,5),NR_E(1:1000:12950,4),':','Color',[0.5,0.5,0.5],'LineWidth',2); hold on 
h(4) = plot(NR_E(1:1000:12950,8),NR_E(1:1000:12950,7),'--','Color',[0.5,0.5,0.5]','LineWidth',2); hold on 
%additional test - same condition as labelled, similar response
%plot(NR_E(1:1000:12950,2),NR_E(1:1000:12950,1),':','Color',[0.5,0.5,0.5],'LineWidth',2); hold on 

axis('square')

set(gca,'FontSize',24);
set(gca,'FontName','Palatino Linotype');
box off
xlabel('Force (N)','FontSize',24);
ylabel('Displacement (mm)','FontSize',24);

% axis([0,5,0,3]);
axis([0,20,0,8.2]);
legend(h([1:4]),'Simulation F_R & u_L','Simulation F_L & u_R','Experimental F_R & u_L','Experimental F_L & u_R','northwest','FontSize',14); hold on


%% passive

NRBlank(:,1:2)=NRBlank(:,1:2)-NRBlank(1,1:2);
NRBlank(:,3:4)=NRBlank(:,3:4)-NRBlank(1,3:4);

figure (4)
h(1) = plot(NR_E(1:1000:12950,4),NR_E(1:1000:12950,5),':','Color',[0.5,0.5,0.5],'LineWidth',2); hold on 
h(2) = plot(NR_E(1:1000:12950,7),NR_E(1:1000:12950,8),'--','Color',[0.5,0.5,0.5]','LineWidth',2); hold on 
h(3) = plot(NRBlank(1:15305,1),NRBlank(1:15305,2),'-','Color',[0.3,0.3,0.3],'LineWidth',2); hold on 


axis('square')

set(gca,'FontSize',24);
set(gca,'FontName','Palatino Linotype');
box off
ylabel('Force (N)','FontSize',24);
xlabel('Displacement (mm)','FontSize',24);

axis([0,2,0,3]);
legend(h([1:3]),'F_R & u_L','F_L & u_R','Blank','northwest','FontSize',14); hold on
